# Supplementary material for: Late-Onset Psoriatic Arthritis: Are There Any Distinct Characteristics? A Retrospective Cohort Data Analysis
Source: Life (Basel). 2023 Mar 15;13(3):792. doi: 10.3390/life13030792 (PMC10058512; doi:10.3390/life13030792)
Supplement: Supplementary file 1 [file life-13-00792-s001.zip]

Archive with 1 entries (1 files):
- life-2226890-supplementary.pdf
